# Supplementary material for: Oral Health-Related Knowledge, Attitudes and Behaviours of Elementary School Teachers
Source: Int J Environ Res Public Health. 2021 Jun 3;18(11):6028. doi: 10.3390/ijerph18116028 (PMC8199972; doi:10.3390/ijerph18116028)
Supplement: Supplementary file 1 [file ijerph-18-06028-s001.zip]

Archive with 1 entries (1 files):
- School Teachers Oral Health KAP Questionnaire.pdf
